# Supplementary material for: Weakly electric fish use self-generated motion to discriminate object shape
Source: Anim Behav. 2023 Nov;205:47–63. doi: 10.1016/j.anbehav.2023.08.002 (PMC13328067; doi:10.1016/j.anbehav.2023.08.002)
Supplement: Multimedia component 1 [file mmc1.csv]

Fish	Distance	Correct	pair
A	4	1	1
A	2	1	1
A	2	1	1
A	3	1	1
A	1	1	1
A	1	1	1
A	3	1	1
A	4	0	1
A	2	1	1
A	1	1	1
A	4	0	1
A	1	1	1
A	3	1	1
A	2	1	1
A	3	0	1
A	4	1	1
A	3	1	1
A	2	1	1
A	4	1	1
A	4	0	1
A	2	1	1
A	1	1	1
A	3	1	1
A	1	1	1
A	3	1	1
A	2	1	1
A	4	1	1
A	2	1	1
A	3	1	1
A	4	0	1
A	1	1	1
A	1	1	1
A	1	1	1
A	2	1	1
A	3	1	1
A	1	1	1
A	4	0	1
A	3	1	1
A	4	1	1
A	2	1	1
A	2	1	1
A	4	1	1
A	1	1	1
A	3	1	1
A	4	0	1
A	2	1	1
A	1	1	1
A	3	1	1
A	3	0	1
A	4	0	1
A	2	1	1
A	1	1	1
A	3	1	1
A	1	1	1
A	2	1	1
A	4	1	1
A	4	1	1
A	2	1	1
A	3	0	1
A	4	0	1
A	1	1	1
A	1	1	1
A	3	0	1
A	2	0	1
A	3	1	1
A	4	0	1
A	1	1	1
A	2	1	1
A	2	0	1
A	3	1	1
A	4	1	1
A	3	1	1
A	2	1	1
A	2	1	1
A	3	0	1
A	4	1	1
A	1	1	1
A	4	1	1
A	1	1	1
A	1	1	1
A	1	1	1
A	4	0	1
A	3	0	1
A	2	1	1
A	4	1	1
A	3	1	1
A	2	1	1
A	1	1	1
A	4	0	1
A	4	0	1
A	1	1	1
A	2	1	1
A	3	0	1
A	3	1	1
A	2	1	1
A	2	1	1
A	1	1	1
A	3	1	1
A	4	1	1
A	1	1	1
A	4	0	1
A	2	1	1
A	2	1	1
A	4	0	1
A	4	1	1
A	1	1	1
A	3	0	1
A	1	1	1
A	3	1	1
A	2	1	1
A	4	1	1
A	2	1	1
A	1	1	1
A	3	1	1
A	1	1	1
A	2	1	1
A	3	1	1
A	4	1	1
B	3	0	2
B	2	1	2
B	4	1	2
B	2	1	2
B	1	1	2
B	4	1	2
B	3	1	2
B	1	1	2
B	2	1	2
B	3	0	2
B	3	1	2
B	4	1	2
B	4	1	2
B	2	1	2
B	1	1	2
B	4	1	2
B	1	1	2
B	3	0	2
B	3	1	2
B	1	1	2
B	2	1	2
B	4	1	2
B	2	1	2
B	2	1	2
B	4	0	2
B	4	0	2
B	1	1	2
B	2	1	2
B	1	1	2
B	3	1	2
B	3	1	2
B	1	1	2
B	3	0	2
B	2	1	2
B	4	0	2
B	4	1	2
B	1	1	2
B	2	1	2
B	3	1	2
B	2	1	2
B	1	1	2
B	1	1	2
B	4	1	2
B	2	1	2
B	3	1	2
B	4	0	2
B	3	1	2
B	2	1	2
B	1	1	2
B	2	1	2
B	3	1	2
B	4	0	2
B	1	1	2
B	4	1	2
B	3	1	2
B	4	0	2
B	2	0	2
B	1	1	2
B	2	1	2
B	4	0	2
B	3	1	2
B	1	1	2
B	3	1	2
B	3	1	2
B	2	1	2
B	1	1	2
B	4	0	2
B	2	1	2
B	1	1	2
B	3	1	2
B	4	0	2
B	2	1	2
B	4	1	2
B	3	1	2
B	4	1	2
B	1	1	2
B	3	1	2
B	1	1	2
B	2	1	2
B	2	1	2
B	1	1	2
B	4	1	2
B	3	1	2
B	2	1	2
B	3	1	2
B	1	1	2
B	4	1	2
B	1	1	2
B	1	1	2
B	2	1	2
B	2	0	2
B	4	1	2
B	3	1	2
B	3	1	2
B	4	1	2
B	2	1	2
B	1	1	2
B	1	1	2
B	3	1	2
B	4	1	2
B	4	1	2
B	2	1	2
B	3	1	2
B	1	1	2
B	4	0	2
B	3	1	2
B	4	1	2
B	2	1	2
B	3	1	2
B	1	1	2
B	2	1	2
B	3	0	2
B	4	1	2
B	3	0	2
B	2	1	2
B	4	1	2
B	1	1	2
B	1	1	2
C	3	0	1
C	3	1	1
C	2	1	1
C	1	1	1
C	1	1	1
C	4	0	1
C	4	1	1
C	2	1	1
C	3	1	1
C	4	1	1
C	2	0	1
C	2	1	1
C	4	1	1
C	3	1	1
C	1	1	1
C	1	1	1
C	1	1	1
C	4	1	1
C	2	1	1
C	2	1	1
C	4	1	1
C	1	1	1
C	3	1	1
C	3	1	1
C	2	1	1
C	4	1	1
C	1	1	1
C	3	1	1
C	1	1	1
C	4	1	1
C	2	1	1
C	3	1	1
C	1	1	1
C	2	1	1
C	4	1	1
C	3	1	1
C	4	1	1
C	2	1	1
C	1	1	1
C	3	1	1
C	4	1	1
C	3	1	1
C	2	1	1
C	4	1	1
C	1	1	1
C	2	1	1
C	3	1	1
C	1	1	1
C	3	1	1
C	1	1	1
C	3	1	1
C	4	1	1
C	1	1	1
C	2	1	1
C	4	1	1
C	2	1	1
C	4	0	1
C	2	1	1
C	2	1	1
C	3	1	1
C	1	1	1
C	4	0	1
C	1	1	1
C	3	1	1
C	4	1	1
C	4	1	1
C	3	1	1
C	2	1	1
C	3	1	1
C	1	1	1
C	1	1	1
C	2	1	1
C	2	1	1
C	1	1	1
C	3	1	1
C	4	0	1
C	2	1	1
C	3	1	1
C	1	1	1
C	4	1	1
C	2	1	1
C	4	1	1
C	1	1	1
C	3	1	1
C	4	0	1
C	3	1	1
C	2	1	1
C	1	1	1
C	2	1	1
C	4	1	1
C	3	1	1
C	1	1	1
C	4	1	1
C	1	1	1
C	2	1	1
C	3	1	1
C	1	1	1
C	1	1	1
C	3	1	1
C	4	0	1
C	2	1	1
C	2	1	1
C	4	1	1
C	3	1	1
C	4	1	1
C	2	1	1
C	3	0	1
C	1	1	1
C	1	1	1
C	2	1	1
C	3	1	1
C	4	1	1
C	3	1	1
C	4	1	1
C	2	1	1
C	3	1	1
C	1	1	1
C	4	1	1
C	1	1	1
C	2	1	1
D	3	0	2
D	3	0	2
D	4	1	2
D	4	0	2
D	1	1	2
D	2	1	2
D	2	1	2
D	1	0	2
D	2	0	2
D	2	1	2
D	1	1	2
D	3	1	2
D	4	1	2
D	3	1	2
D	4	1	2
D	4	1	2
D	3	1	2
D	2	1	2
D	1	1	2
D	2	1	2
D	4	0	2
D	1	1	2
D	3	1	2
D	1	1	2
D	2	1	2
D	4	1	2
D	4	0	2
D	1	1	2
D	3	1	2
D	2	1	2
D	3	1	2
D	1	1	2
D	2	1	2
D	3	1	2
D	4	1	2
D	1	0	2
D	2	1	2
D	4	1	2
D	4	0	2
D	3	1	2
D	2	1	2
D	4	0	2
D	1	1	2
D	3	1	2
D	2	1	2
D	1	1	2
D	2	1	2
D	3	1	2
D	3	1	2
D	1	1	2
D	4	1	2
D	1	1	2
D	2	1	2
D	2	1	2
D	3	1	2
D	3	1	2
D	1	1	2
D	2	0	2
D	4	1	2
D	1	1	2
D	4	1	2
D	4	1	2
D	2	1	2
D	3	1	2
D	2	1	2
D	1	1	2
D	1	1	2
D	4	1	2
D	3	1	2
D	4	1	2
D	1	0	2
D	2	0	2
D	2	0	2
D	3	0	2
D	1	1	2
D	4	0	2
D	3	1	2
D	2	1	2
D	1	1	2
D	1	1	2
D	3	1	2
D	4	1	2
D	3	1	2
D	2	1	2
D	4	1	2
D	1	1	2
D	4	0	2
D	2	0	2
D	3	1	2
D	4	1	2
D	1	1	2
D	2	1	2
D	3	1	2
D	3	0	2
D	3	1	2
D	2	1	2
D	1	1	2
D	1	1	2
D	2	1	2
D	4	1	2
D	4	0	2
D	4	1	2
D	3	1	2
D	2	1	2
D	3	1	2
D	4	1	2
D	1	1	2
D	2	1	2
D	1	1	2
D	4	1	2
D	2	1	2
D	1	1	2
D	2	1	2
D	3	1	2
D	1	1	2
D	3	1	2
D	4	1	2
E	3	1	1
E	4	0	1
E	2	0	1
E	3	1	1
E	4	0	1
E	1	0	1
E	1	0	1
E	2	1	1
E	2	0	1
E	1	1	1
E	1	1	1
E	3	0	1
E	2	1	1
E	4	0	1
E	4	0	1
E	3	1	1
E	3	0	1
E	1	1	1
E	2	1	1
E	4	0	1
E	1	1	1
E	4	0	1
E	2	1	1
E	3	0	1
E	4	1	1
E	2	0	1
E	3	0	1
E	1	1	1
E	2	0	1
E	1	1	1
E	3	1	1
E	4	1	1
E	1	1	1
E	4	0	1
E	1	1	1
E	2	1	1
E	3	1	1
E	4	1	1
E	3	1	1
E	2	1	1
E	4	0	1
E	2	1	1
E	1	1	1
E	3	1	1
E	1	1	1
E	3	1	1
E	2	0	1
E	4	0	1
E	2	1	1
E	3	1	1
E	1	0	1
E	1	0	1
E	2	1	1
E	3	1	1
E	4	1	1
E	4	1	1
E	4	1	1
E	2	1	1
E	1	1	1
E	3	1	1
E	4	0	1
E	2	1	1
E	1	1	1
E	3	1	1
E	2	1	1
E	3	0	1
E	4	1	1
E	1	0	1
E	1	1	1
E	2	0	1
E	4	1	1
E	3	1	1
E	1	1	1
E	2	1	1
E	1	0	1
E	4	1	1
E	3	1	1
E	2	1	1
E	4	1	1
E	3	1	1
E	3	1	1
E	3	0	1
E	4	1	1
E	1	1	1
E	4	1	1
E	2	1	1
E	2	1	1
E	1	0	1
E	4	1	1
E	2	1	1
E	2	1	1
E	3	1	1
E	1	1	1
E	4	1	1
E	1	1	1
E	3	0	1
E	2	1	1
E	3	1	1
E	2	1	1
E	3	1	1
E	1	1	1
E	4	1	1
E	1	1	1
E	4	1	1
E	4	1	1
E	3	1	1
E	1	1	1
E	2	1	1
E	3	1	1
E	2	1	1
E	4	1	1
E	4	1	1
E	1	1	1
E	3	1	1
E	1	1	1
E	1	1	1
E	3	1	1
E	1	1	1
E	3	1	1
E	4	0	1
E	4	1	1
E	2	1	1
E	2	1	1
F	2	1	2
F	3	1	2
F	3	1	2
F	1	1	2
F	1	1	2
F	4	1	2
F	2	1	2
F	4	0	2
F	1	1	2
F	4	1	2
F	2	1	2
F	2	1	2
F	3	0	2
F	1	1	2
F	4	1	2
F	4	1	2
F	1	1	2
F	4	1	2
F	3	1	2
F	2	1	2
F	1	1	2
F	2	1	2
F	3	1	2
F	4	1	2
F	4	1	2
F	1	1	2
F	3	1	2
F	2	1	2
F	3	1	2
F	2	1	2
F	1	1	2
F	2	1	2
F	2	1	2
F	4	1	2
F	3	1	2
F	3	1	2
F	1	1	2
F	2	1	2
F	3	1	2
F	3	0	2
F	2	1	2
F	4	1	2
F	1	1	2
F	4	1	2
F	3	1	2
F	1	1	2
F	4	1	2
F	2	1	2
F	3	1	2
F	2	1	2
F	4	1	2
F	1	1	2
F	3	1	2
F	2	1	2
F	1	1	2
F	3	1	2
F	4	1	2
F	2	1	2
F	4	1	2
F	1	1	2
F	4	1	2
F	1	1	2
F	3	1	2
F	1	1	2
F	4	1	2
F	2	1	2
F	3	1	2
F	2	1	2
F	1	1	2
F	4	1	2
F	1	1	2
F	4	1	2
F	3	1	2
F	2	1	2
F	3	1	2
F	2	1	2
F	1	1	2
F	4	0	2
F	3	1	2
F	4	1	2
F	2	1	2
F	1	1	2
F	3	1	2
F	2	1	2
F	3	1	2
F	4	1	2
F	4	1	2
F	2	1	2
F	1	1	2
F	1	1	2
F	3	1	2
F	2	1	2
F	2	1	2
F	3	0	2
F	4	1	2
F	2	1	2
F	4	1	2
F	3	1	2
F	1	1	2
F	1	1	2
F	1	1	2
F	3	0	2
F	2	1	2
F	1	1	2
F	4	1	2
F	3	1	2
F	4	1	2
F	2	1	2
F	3	1	2
F	2	1	2
F	4	1	2
F	2	1	2
F	3	1	2
F	4	1	2
F	1	1	2
F	1	0	2
F	3	0	2
F	1	1	2
F	2	1	2
F	2	1	2
F	4	0	2
F	4	1	2
F	3	1	2
F	1	1	2
