# Supplementary material for: Weakly electric fish use self-generated motion to discriminate object shape
Source: Anim Behav. 2023 Nov;205:47–63. doi: 10.1016/j.anbehav.2023.08.002 (PMC13328067; doi:10.1016/j.anbehav.2023.08.002)
Supplement: Multimedia component 3 [file mmc3.csv]

Individual	Barrier_Distance	Correct	Latency_s
A	1	1	12.81
A	1	1	12.62
A	1	1	5.53
A	1	1	5.56
A	1	1	3.28
A	1	1	3.5
A	1	1	3.34
A	1	1	5.63
A	1	1	5.53
A	1	1	5.41
A	1	1	5.1
A	1	1	6.59
A	1	1	9.57
A	1	1	7.5
A	1	1	7.16
A	1	1	7.85
A	1	1	4.35
A	1	1	4.06
A	1	1	4.75
A	1	1	5.9
A	1	1	3.03
A	1	1	4
A	1	1	7.63
A	1	1	2.94
A	1	1	6.57
A	1	1	3.62
A	1	1	7.06
A	1	1	3.28
A	1	1	5.34
A	2	1	9.97
A	2	1	6.09
A	2	1	5.06
A	2	1	4.59
A	2	1	3.97
A	2	1	6.5
A	2	1	7.43
A	2	1	5.75
A	2	1	3.5
A	2	1	2.96
A	2	1	5.81
A	2	1	6.38
A	2	1	4.38
A	2	1	3.84
A	2	1	10.75
A	2	1	4.31
A	2	1	3.47
A	2	1	3.19
A	2	1	5.68
A	2	1	7.19
A	2	1	5
A	2	1	4.07
A	2	1	4.82
A	2	1	5.28
A	2	1	6.19
A	2	1	7.82
A	2	1	7.94
A	2	1	5.81
A	2	0	3
A	2	0	2.93
A	3	1	9.37
A	3	1	3.94
A	3	1	5.97
A	3	1	9.34
A	3	1	9.53
A	3	1	4.44
A	3	1	6.47
A	3	1	7.35
A	3	1	5.75
A	3	1	8.25
A	3	1	13.75
A	3	1	4.79
A	3	1	12.28
A	3	1	12.97
A	3	1	4.63
A	3	1	4.4
A	3	1	5.06
A	3	1	5.16
A	3	1	4.31
A	3	1	5
A	3	0	4.81
A	3	0	16.96
A	3	0	7.5
A	3	0	7.47
A	3	0	4.41
A	3	0	4.62
A	3	0	8.75
A	3	0	7.56
A	4	1	9.41
A	4	1	18.47
A	4	1	11.72
A	4	1	154.47
A	4	1	5.13
A	4	1	12.38
A	4	1	130.82
A	4	1	29.25
A	4	1	41.75
A	4	1	3.5
A	4	1	21.06
A	4	1	10.91
A	4	1	7.09
A	4	1	9.34
A	4	1	13.37
A	4	1	11.78
A	4	0	15.63
A	4	0	33.34
A	4	0	10.32
A	4	0	8.47
A	4	0	37
A	4	0	8
A	4	0	73.25
A	4	0	9.4
A	4	0	3.25
A	4	0	5.53
A	4	0	11.59
A	4	0	4.1
A	4	0	13.28
B	1	1	13.97
B	1	1	7.15
B	1	1	3.53
B	1	1	5
B	1	1	7.07
B	1	1	8.47
B	1	1	17.56
B	1	1	5
B	1	1	4.19
B	1	1	6.96
B	1	1	4.81
B	1	1	6.32
B	1	1	4.78
B	1	1	9.9
B	1	1	3.91
B	1	1	7.03
B	1	1	7.94
B	1	1	9.69
B	1	1	3.63
B	1	1	12.5
B	1	1	3.19
B	1	1	6.84
B	1	1	4.97
B	1	1	4.56
B	1	1	8.53
B	1	1	3.62
B	1	1	4.28
B	1	1	7.25
B	1	1	3.25
B	2	1	3.28
B	2	1	5.81
B	2	1	2.68
B	2	1	8.4
B	2	1	3.34
B	2	1	9.31
B	2	1	5.38
B	2	1	12.5
B	2	1	7.13
B	2	1	4.28
B	2	1	11.31
B	2	1	7.82
B	2	1	4.66
B	2	1	6.35
B	2	1	5.54
B	2	1	8.1
B	2	1	3.63
B	2	1	7.81
B	2	1	4.09
B	2	1	9.16
B	2	1	8.79
B	2	1	8.15
B	2	1	5.72
B	2	1	10.03
B	2	1	8.76
B	2	1	9.28
B	2	1	3.75
B	2	0	3.22
B	2	0	4.9
B	3	1	9.15
B	3	1	7.28
B	3	1	10.22
B	3	1	8.19
B	3	1	5.19
B	3	1	25.97
B	3	1	12.44
B	3	1	5.84
B	3	1	15.16
B	3	1	14.56
B	3	1	6.32
B	3	1	5.44
B	3	1	10.09
B	3	1	9.37
B	3	1	11.66
B	3	1	11.56
B	3	1	4
B	3	1	4.28
B	3	1	8
B	3	1	10.94
B	3	1	5
B	3	1	5.81
B	3	1	15.53
B	3	1	4.87
B	3	0	5.31
B	3	0	10.56
B	3	0	16.09
B	3	0	4.56
B	3	0	6.09
B	3	0	5.31
B	4	1	90.37
B	4	1	102.66
B	4	1	14.03
B	4	1	7.5
B	4	1	4.91
B	4	1	28.18
B	4	1	11.19
B	4	1	42.4
B	4	1	68.38
B	4	1	7.16
B	4	1	67.09
B	4	1	12.85
B	4	1	60.04
B	4	1	11.44
B	4	1	7.37
B	4	1	10.75
B	4	1	65.44
B	4	1	76.31
B	4	1	49.71
B	4	0	17.75
B	4	0	40.78
B	4	0	23.97
B	4	0	52.5
B	4	0	72.25
B	4	0	17.09
B	4	0	35.75
B	4	0	126.88
B	4	0	5.25
B	4	0	34.38
C	1	1	9.53
C	1	1	8.91
C	1	1	9.32
C	1	1	6.81
C	1	1	12.4
C	1	1	6.12
C	1	1	9.94
C	1	1	11.78
C	1	1	11.06
C	1	1	9.66
C	1	1	8.22
C	1	1	8.35
C	1	1	16.62
C	1	1	11.34
C	1	1	35.06
C	1	1	8.72
C	1	1	10.56
C	1	1	8.28
C	1	1	32.82
C	1	1	8.22
C	1	1	5.63
C	1	1	10
C	1	1	10.9
C	1	1	3.75
C	1	1	8.03
C	1	1	17.16
C	1	1	9.16
C	1	1	6.81
C	1	1	10.03
C	2	1	4.59
C	2	1	8.4
C	2	1	4.47
C	2	1	13.72
C	2	1	10.78
C	2	1	10.4
C	2	1	10.78
C	2	1	15.5
C	2	1	8.12
C	2	1	5.91
C	2	1	16.15
C	2	1	16.97
C	2	1	10.16
C	2	1	9.62
C	2	1	13.5
C	2	1	6.94
C	2	1	8.72
C	2	1	4.72
C	2	1	3.65
C	2	1	7.43
C	2	1	3.94
C	2	1	7.19
C	2	1	5.47
C	2	1	6.07
C	2	1	5.25
C	2	1	13.22
C	2	1	5.5
C	2	1	7.94
C	2	0	3.4
C	3	1	44.06
C	3	1	11.66
C	3	1	11.72
C	3	1	19.65
C	3	1	9.28
C	3	1	8.35
C	3	1	19
C	3	1	14.25
C	3	1	5.31
C	3	1	31.44
C	3	1	8.85
C	3	1	4.72
C	3	1	4.22
C	3	1	8.4
C	3	1	32.01
C	3	1	18.06
C	3	1	24.15
C	3	1	12.62
C	3	1	11.22
C	3	1	13.31
C	3	1	5.4
C	3	1	7.97
C	3	1	8.35
C	3	1	8.94
C	3	1	4.56
C	3	1	10.31
C	3	1	7.03
C	3	1	6.22
C	3	0	12
C	3	0	8.16
C	4	1	39.31
C	4	1	4.34
C	4	1	18.4
C	4	1	8.66
C	4	1	84.16
C	4	1	17.72
C	4	1	8.93
C	4	1	18.22
C	4	1	52.53
C	4	1	16.19
C	4	1	10.72
C	4	1	14.03
C	4	1	184.81
C	4	1	7.59
C	4	1	104.91
C	4	1	216.66
C	4	1	21.28
C	4	1	7
C	4	1	34.9
C	4	1	21.12
C	4	1	50.25
C	4	1	37.53
C	4	1	29.69
C	4	1	35.75
C	4	0	25.37
C	4	0	29.06
C	4	0	176.5
C	4	0	16.5
C	4	0	25.16
C	4	0	15.03
E	1	1	2.68
E	1	1	2.47
E	1	1	3.03
E	1	1	3.44
E	1	1	3.31
E	1	1	2.32
E	1	1	2.03
E	1	1	1.9
E	1	1	2.47
E	1	1	3.91
E	1	1	2.53
E	1	1	2.9
E	1	1	5.38
E	1	1	4.59
E	1	1	3.63
E	1	1	3
E	1	1	4
E	1	1	3.53
E	1	1	2.38
E	1	1	2.79
E	1	1	3.65
E	1	1	3.62
E	1	1	2.81
E	1	0	2.59
E	1	0	2.5
E	1	0	3.1
E	1	0	2.59
E	1	0	3.47
E	1	0	3.56
E	1	0	4.22
E	2	1	4.81
E	2	1	1.91
E	2	1	3.69
E	2	1	2.6
E	2	1	2.22
E	2	1	4.09
E	2	1	4.71
E	2	1	3.25
E	2	1	5.53
E	2	1	4.72
E	2	1	4.37
E	2	1	3.57
E	2	1	6.85
E	2	1	6.69
E	2	1	5.34
E	2	1	3.13
E	2	1	3.81
E	2	1	5.09
E	2	1	4.84
E	2	1	2.44
E	2	1	3.29
E	2	1	3.75
E	2	1	6.93
E	2	1	3.91
E	2	0	7.22
E	2	0	3.78
E	2	0	3.16
E	2	0	4.44
E	2	0	4.29
E	2	0	5.59
E	3	1	5.18
E	3	1	7.22
E	3	1	8.34
E	3	1	4.93
E	3	1	8.31
E	3	1	7
E	3	1	6.94
E	3	1	5.6
E	3	1	5.07
E	3	1	4.43
E	3	1	11
E	3	1	4.21
E	3	1	7.12
E	3	1	4.31
E	3	1	9.59
E	3	1	7.15
E	3	1	5.56
E	3	1	2.78
E	3	1	3.63
E	3	1	5.66
E	3	1	2.96
E	3	1	3.28
E	3	1	3.84
E	3	0	9.66
E	3	0	3.25
E	3	0	19.59
E	3	0	4.65
E	3	0	6.25
E	3	0	17.09
E	3	0	4.13
E	4	1	6.38
E	4	1	9
E	4	1	9.5
E	4	1	132.59
E	4	1	5.75
E	4	1	8.1
E	4	1	43.97
E	4	1	7.47
E	4	1	7.6
E	4	1	5.37
E	4	1	72.69
E	4	1	6.47
E	4	1	4.25
E	4	1	4.81
E	4	1	22.16
E	4	1	23.03
E	4	1	3.09
E	4	1	8.07
E	4	1	2.75
E	4	0	16.28
E	4	0	8.72
E	4	0	16.54
E	4	0	12.25
E	4	0	20.1
E	4	0	30.06
E	4	0	22.88
E	4	0	11.16
E	4	0	8.37
E	4	0	7.31
E	4	0	6.34
D	1	1	10.5
D	1	1	8.25
D	1	1	10.34
D	1	1	10.87
D	1	1	7.88
D	1	1	10.25
D	1	1	3.81
D	1	1	11.46
D	1	1	9.56
D	1	1	6.5
D	1	1	8
D	1	1	7.94
D	1	1	5.19
D	1	1	8.09
D	1	1	13.25
D	1	1	14.12
D	1	1	6.16
D	1	1	5.91
D	1	1	6.34
D	1	1	13.07
D	1	1	5.12
D	1	1	5.09
D	1	1	15.41
D	1	1	15.59
D	1	1	10
D	1	1	5.46
D	1	0	3.53
D	1	0	6.91
D	1	0	28.31
D	2	1	14.41
D	2	1	6.75
D	2	1	8.31
D	2	1	7.15
D	2	1	7.4
D	2	1	6.84
D	2	1	10.4
D	2	1	6.09
D	2	1	8.6
D	2	1	6.03
D	2	1	10.4
D	2	1	13.71
D	2	1	7.82
D	2	1	4.5
D	2	1	17.53
D	2	1	11.19
D	2	1	5.78
D	2	1	7.28
D	2	1	7.78
D	2	1	7.75
D	2	1	13.06
D	2	1	9.47
D	2	1	18.31
D	2	1	8.34
D	2	0	5.82
D	2	0	6.75
D	2	0	9.44
D	2	0	22.06
D	2	0	27.85
D	3	1	8.97
D	3	1	12.47
D	3	1	28.28
D	3	1	11.85
D	3	1	15
D	3	1	6.4
D	3	1	5.59
D	3	1	6.53
D	3	1	20.16
D	3	1	12.09
D	3	1	11.1
D	3	1	4.5
D	3	1	8.03
D	3	1	19.56
D	3	1	12.44
D	3	1	12.25
D	3	1	8.75
D	3	1	11.44
D	3	1	11.13
D	3	1	4.9
D	3	1	4.63
D	3	1	6.56
D	3	1	4.63
D	3	1	9.62
D	3	1	21.5
D	3	0	9.13
D	3	0	39.47
D	3	0	5.31
D	4	1	66.6
D	4	1	66.09
D	4	1	16.41
D	4	1	21.96
D	4	1	20.88
D	4	1	9.5
D	4	1	9.25
D	4	1	34.32
D	4	1	15.72
D	4	1	9.75
D	4	1	11.59
D	4	1	16.38
D	4	1	8.35
D	4	1	12.25
D	4	1	15.44
D	4	1	13.9
D	4	1	11.04
D	4	1	8.28
D	4	1	9.82
D	4	1	31.72
D	4	0	24.63
D	4	0	26.19
D	4	0	21.31
D	4	0	40.16
D	4	0	11.19
D	4	0	5.75
D	4	0	17.75
D	4	0	15.75
F	1	1	2.94
F	1	1	5.03
F	1	1	6.06
F	1	1	6.03
F	1	1	4.88
F	1	1	11.91
F	1	1	4.78
F	1	1	3.46
F	1	1	5.25
F	1	1	5.56
F	1	1	4
F	1	1	7.28
F	1	1	2.54
F	1	1	2.91
F	1	1	2.81
F	1	1	9.15
F	1	1	4.85
F	1	1	5.03
F	1	1	3.78
F	1	1	4.81
F	1	1	6.28
F	1	1	4.5
F	1	1	3.37
F	1	1	5.47
F	1	1	4.75
F	1	1	2.37
F	1	1	4.75
F	1	1	6.06
F	1	1	3.91
F	1	0	7.72
F	2	1	5.25
F	2	1	2.62
F	2	1	4.88
F	2	1	4.07
F	2	1	6.94
F	2	1	15.53
F	2	1	5.75
F	2	1	5.47
F	2	1	3.47
F	2	1	4.34
F	2	1	5.44
F	2	1	4.62
F	2	1	5.34
F	2	1	4.43
F	2	1	6.07
F	2	1	6.16
F	2	1	5
F	2	1	4.22
F	2	1	2.34
F	2	1	5.19
F	2	1	4.87
F	2	1	4.09
F	2	1	4.72
F	2	1	6.22
F	2	1	4.38
F	2	1	7.53
F	2	1	6.56
F	2	1	10.44
F	2	1	2.19
F	2	1	5
F	2	1	2.5
F	2	1	9.25
F	3	1	5.97
F	3	1	8.12
F	3	1	4.75
F	3	1	3.94
F	3	1	5.63
F	3	1	5.16
F	3	1	3.56
F	3	1	7.44
F	3	1	7.5
F	3	1	2.78
F	3	1	12.47
F	3	1	6.81
F	3	1	6.66
F	3	1	12.41
F	3	1	8.66
F	3	1	7.19
F	3	1	3.22
F	3	1	2.4
F	3	1	2.47
F	3	1	6.25
F	3	1	5.03
F	3	1	7.84
F	3	1	10.1
F	3	1	9.87
F	3	1	5.69
F	3	1	15.72
F	3	0	10.72
F	3	0	20.69
F	3	0	9.59
F	3	0	8.06
F	3	0	7.75
F	4	1	16.72
F	4	1	12.56
F	4	1	6.6
F	4	1	4.53
F	4	1	20.88
F	4	1	8.12
F	4	1	3.31
F	4	1	5.4
F	4	1	14.56
F	4	1	6.34
F	4	1	3
F	4	1	6.59
F	4	1	2.75
F	4	1	4.81
F	4	1	11.6
F	4	1	3.68
F	4	1	2.75
F	4	1	8.28
F	4	1	6.63
F	4	1	6.12
F	4	1	15.28
F	4	1	10.81
F	4	1	4.1
F	4	1	4.9
F	4	1	4.56
F	4	1	3
F	4	1	15.62
F	4	0	17.22
F	4	0	15.16
F	4	0	27.66
