# Supplementary material for: Weakly electric fish use self-generated motion to discriminate object shape
Source: Anim Behav. 2023 Nov;205:47–63. doi: 10.1016/j.anbehav.2023.08.002 (PMC13328067; doi:10.1016/j.anbehav.2023.08.002)
Supplement: Multimedia component 5 [file mmc5.csv]

Fish	Distance	Correct	Switching
A	4	1	0
A	2	1	1
A	2	1	0
A	3	1	1
A	1	1	1
A	1	1	1
A	3	1	0
A	4	0	12
A	2	1	0
A	1	1	0
A	4	0	2
A	1	1	0
A	3	1	0
A	2	1	0
A	3	0	0
A	4	1	2
A	3	1	1
A	2	1	0
A	4	1	1
A	4	0	3
A	2	1	1
A	1	1	0
A	3	1	1
A	1	1	0
A	3	1	0
A	2	1	0
A	4	1	5
A	2	1	0
A	3	1	0
A	4	0	1
A	1	1	0
A	1	1	1
A	1	1	1
A	2	1	0
A	3	1	0
A	1	1	1
A	4	0	1
A	3	1	0
A	4	1	0
A	2	1	0
A	2	1	0
A	4	1	0
A	1	1	0
A	3	1	1
A	4	0	2
A	2	1	0
A	1	1	1
A	3	1	0
A	3	0	0
A	4	0	0
A	2	1	0
A	1	1	1
A	3	1	0
A	1	1	1
A	2	1	0
A	4	1	5
A	4	1	0
A	2	1	0
A	3	0	0
A	4	0	0
A	1	1	0
A	1	1	1
A	3	0	0
A	2	0	0
A	3	1	0
A	4	0	0
A	1	1	0
A	2	1	0
A	2	0	0
A	3	1	0
A	4	1	0
A	3	1	1
A	2	1	0
A	2	1	0
A	3	0	0
A	4	1	0
A	1	1	0
A	4	1	0
A	1	1	0
A	1	1	1
A	1	1	0
A	4	0	0
A	3	0	0
A	2	1	0
A	4	1	1
A	3	1	0
A	2	1	1
A	1	1	0
A	4	0	0
A	4	0	0
A	1	1	1
A	2	1	0
A	3	0	0
A	3	1	0
A	2	1	0
A	2	1	0
A	1	1	0
A	3	1	0
A	4	1	0
A	1	1	1
A	4	0	0
A	2	1	0
A	2	1	1
A	4	0	0
A	4	1	0
A	1	1	0
A	3	0	0
A	1	1	1
A	3	1	0
A	2	1	1
A	4	1	0
A	2	1	1
A	1	1	0
A	3	1	0
A	1	1	1
A	2	1	1
A	3	1	0
A	4	1	0
B	3	0	0
B	2	1	0
B	4	1	7
B	2	1	0
B	1	1	2
B	4	1	3
B	3	1	0
B	1	1	1
B	2	1	0
B	3	0	0
B	3	1	0
B	4	1	5
B	4	1	1
B	2	1	1
B	1	1	0
B	4	1	1
B	1	1	0
B	3	0	1
B	3	1	1
B	1	1	1
B	2	1	0
B	4	1	0
B	2	1	1
B	2	1	0
B	4	0	1
B	4	0	0
B	1	1	1
B	2	1	1
B	1	1	3
B	3	1	0
B	3	1	0
B	1	1	0
B	3	0	0
B	2	1	1
B	4	0	0
B	4	1	0
B	1	1	0
B	2	1	0
B	3	1	1
B	2	1	1
B	1	1	1
B	1	1	0
B	4	1	0
B	2	1	1
B	3	1	1
B	4	0	2
B	3	1	0
B	2	1	0
B	1	1	1
B	2	1	0
B	3	1	2
B	4	0	4
B	1	1	0
B	4	1	2
B	3	1	1
B	4	0	1
B	2	0	0
B	1	1	1
B	2	1	0
B	4	0	1
B	3	1	0
B	1	1	0
B	3	1	0
B	3	1	1
B	2	1	1
B	1	1	1
B	4	0	5
B	2	1	0
B	1	1	1
B	3	1	0
B	4	0	0
B	2	1	1
B	4	1	3
B	3	1	1
B	4	1	0
B	1	1	1
B	3	1	1
B	1	1	0
B	2	1	0
B	2	1	1
B	1	1	2
B	4	1	1
B	3	1	0
B	2	1	1
B	3	1	0
B	1	1	0
B	4	1	0
B	1	1	1
B	1	1	0
B	2	1	1
B	2	0	0
B	4	1	1
B	3	1	1
B	3	1	1
B	4	1	0
B	2	1	0
B	1	1	0
B	1	1	1
B	3	1	0
B	4	1	0
B	4	1	0
B	2	1	1
B	3	1	0
B	1	1	0
B	4	0	0
B	3	1	1
B	4	1	0
B	2	1	1
B	3	1	0
B	1	1	0
B	2	1	1
B	3	0	0
B	4	1	3
B	3	0	0
B	2	1	0
B	4	1	1
B	1	1	1
B	1	1	0
C	3	0	1
C	3	1	2
C	2	1	0
C	1	1	1
C	1	1	1
C	4	0	1
C	4	1	1
C	2	1	1
C	3	1	1
C	4	1	0
C	2	0	0
C	2	1	1
C	4	1	0
C	3	1	0
C	1	1	1
C	1	1	1
C	1	1	0
C	4	1	0
C	2	1	0
C	2	1	2
C	4	1	5
C	1	1	2
C	3	1	1
C	3	1	1
C	2	1	1
C	4	1	0
C	1	1	0
C	3	1	0
C	1	1	1
C	4	1	0
C	2	1	1
C	3	1	3
C	1	1	2
C	2	1	2
C	4	1	2
C	3	1	2
C	4	1	3
C	2	1	2
C	1	1	1
C	3	1	0
C	4	1	2
C	3	1	2
C	2	1	1
C	4	1	1
C	1	1	1
C	2	1	0
C	3	1	1
C	1	1	0
C	3	1	0
C	1	1	1
C	3	1	0
C	4	1	1
C	1	1	4
C	2	1	2
C	4	1	7
C	2	1	2
C	4	0	2
C	2	1	1
C	2	1	1
C	3	1	1
C	1	1	1
C	4	0	6
C	1	1	4
C	3	1	2
C	4	1	1
C	4	1	6
C	3	1	3
C	2	1	2
C	3	1	3
C	1	1	1
C	1	1	1
C	2	1	0
C	2	1	1
C	1	1	1
C	3	1	2
C	4	0	3
C	2	1	0
C	3	1	1
C	1	1	6
C	4	1	7
C	2	1	0
C	4	1	3
C	1	1	1
C	3	1	2
C	4	0	1
C	3	1	0
C	2	1	0
C	1	1	0
C	2	1	0
C	4	1	0
C	3	1	1
C	1	1	1
C	4	1	1
C	1	1	2
C	2	1	1
C	3	1	1
C	1	1	0
C	1	1	1
C	3	1	1
C	4	0	1
C	2	1	0
C	2	1	0
C	4	1	2
C	3	1	0
C	4	1	4
C	2	1	0
C	3	0	2
C	1	1	3
C	1	1	1
C	2	1	2
C	3	1	2
C	4	1	1
C	3	1	0
C	4	1	1
C	2	1	0
C	3	1	1
C	1	1	0
C	4	1	2
C	1	1	1
C	2	1	1
D	3	0	1
D	3	0	0
D	4	1	0
D	4	0	0
D	1	1	1
D	2	1	2
D	2	1	0
D	1	0	0
D	2	0	1
D	2	1	1
D	1	1	1
D	3	1	1
D	4	1	2
D	3	1	2
D	4	1	1
D	4	1	0
D	3	1	1
D	2	1	1
D	1	1	1
D	2	1	1
D	4	0	2
D	1	1	1
D	3	1	0
D	1	1	1
D	2	1	1
D	4	1	1
D	4	0	1
D	1	1	2
D	3	1	1
D	2	1	2
D	3	1	0
D	1	1	0
D	2	1	1
D	3	1	1
D	4	1	1
D	1	0	1
D	2	1	1
D	4	1	0
D	4	0	1
D	3	1	1
D	2	1	1
D	4	0	1
D	1	1	2
D	3	1	1
D	2	1	1
D	1	1	2
D	2	1	2
D	3	1	2
D	3	1	1
D	1	1	1
D	4	1	2
D	1	1	1
D	2	1	0
D	2	1	0
D	3	1	0
D	3	1	0
D	1	1	1
D	2	0	0
D	4	1	1
D	1	1	0
D	4	1	1
D	4	1	1
D	2	1	2
D	3	1	2
D	2	1	2
D	1	1	1
D	1	1	2
D	4	1	1
D	3	1	1
D	4	1	0
D	1	0	0
D	2	0	1
D	2	0	0
D	3	0	0
D	1	1	1
D	4	0	0
D	3	1	1
D	2	1	0
D	1	1	0
D	1	1	0
D	3	1	1
D	4	1	1
D	3	1	0
D	2	1	1
D	4	1	1
D	1	1	0
D	4	0	1
D	2	0	3
D	3	1	1
D	4	1	1
D	1	1	1
D	2	1	1
D	3	1	0
D	3	0	0
D	3	1	0
D	2	1	1
D	1	1	0
D	1	1	0
D	2	1	2
D	4	1	0
D	4	0	0
D	4	1	0
D	3	1	0
D	2	1	1
D	3	1	0
D	4	1	2
D	1	1	3
D	2	1	3
D	1	1	2
D	4	1	0
D	2	1	1
D	1	1	1
D	2	1	0
D	3	1	1
D	1	1	0
D	3	1	2
D	4	1	2
E	3	1	0
E	4	0	0
E	2	0	0
E	3	1	1
E	4	0	0
E	1	0	0
E	1	0	1
E	2	1	1
E	2	0	1
E	1	1	0
E	1	1	0
E	3	0	0
E	2	1	0
E	4	0	0
E	4	0	0
E	3	1	0
E	3	0	0
E	1	1	1
E	2	1	1
E	4	0	0
E	1	1	0
E	4	0	0
E	2	1	0
E	3	0	0
E	4	1	1
E	2	0	0
E	3	0	0
E	1	1	1
E	2	0	1
E	1	1	1
E	3	1	1
E	4	1	0
E	1	1	0
E	4	0	0
E	1	1	0
E	2	1	0
E	3	1	1
E	4	1	0
E	3	1	1
E	2	1	1
E	4	0	0
E	2	1	1
E	1	1	0
E	3	1	1
E	1	1	1
E	3	1	1
E	2	0	1
E	4	0	0
E	2	1	0
E	3	1	0
E	1	0	0
E	1	0	0
E	2	1	1
E	3	1	0
E	4	1	4
E	4	1	0
E	4	1	1
E	2	1	1
E	1	1	0
E	3	1	1
E	4	0	1
E	2	1	1
E	1	1	1
E	3	1	0
E	2	1	1
E	3	0	1
E	4	1	0
E	1	0	1
E	1	1	1
E	2	0	0
E	4	1	1
E	3	1	1
E	1	1	1
E	2	1	1
E	1	0	1
E	4	1	0
E	3	1	0
E	2	1	1
E	4	1	1
E	3	1	1
E	3	1	1
E	3	0	0
E	4	1	0
E	1	1	1
E	4	1	2
E	2	1	1
E	2	1	0
E	1	0	0
E	4	1	0
E	2	1	1
E	2	1	1
E	3	1	0
E	1	1	0
E	4	1	0
E	1	1	0
E	3	0	0
E	2	1	1
E	3	1	1
E	2	1	0
E	3	1	0
E	1	1	1
E	4	1	0
E	1	1	0
E	4	1	2
E	4	1	0
E	3	1	0
E	1	1	0
E	2	1	0
E	3	1	1
E	2	1	1
E	4	1	0
E	4	1	1
E	1	1	0
E	3	1	0
E	1	1	1
E	1	1	1
E	3	1	0
E	1	1	0
E	3	1	0
E	4	0	1
E	4	1	0
E	2	1	2
E	2	1	0
F	2	1	1
F	3	1	0
F	3	1	0
F	1	1	0
F	1	1	1
F	4	1	1
F	2	1	0
F	4	0	0
F	1	1	1
F	4	1	1
F	2	1	1
F	2	1	0
F	3	0	0
F	1	1	1
F	4	1	1
F	4	1	0
F	1	1	1
F	4	1	0
F	3	1	0
F	2	1	1
F	1	1	3
F	2	1	2
F	3	1	0
F	4	1	0
F	4	1	1
F	1	1	1
F	3	1	0
F	2	1	1
F	3	1	0
F	2	1	1
F	1	1	0
F	2	1	0
F	2	1	0
F	4	1	0
F	3	1	0
F	3	1	1
F	1	1	1
F	2	1	1
F	3	1	1
F	3	0	0
F	2	1	0
F	4	1	0
F	1	1	2
F	4	1	2
F	3	1	0
F	1	1	0
F	4	1	0
F	2	1	1
F	3	1	1
F	2	1	0
F	4	1	0
F	1	1	0
F	3	1	1
F	2	1	1
F	1	1	0
F	3	1	1
F	4	1	1
F	2	1	1
F	4	1	0
F	1	1	0
F	4	1	0
F	1	1	0
F	3	1	1
F	1	1	1
F	4	1	0
F	2	1	1
F	3	1	0
F	2	1	1
F	1	1	1
F	4	1	0
F	1	1	1
F	4	1	0
F	3	1	1
F	2	1	0
F	3	1	0
F	2	1	1
F	1	1	0
F	4	0	0
F	3	1	0
F	4	1	1
F	2	1	0
F	1	1	1
F	3	1	0
F	2	1	0
F	3	1	1
F	4	1	1
F	4	1	0
F	2	1	1
F	1	1	1
F	1	1	0
F	3	1	1
F	2	1	1
F	2	1	1
F	3	0	1
F	4	1	1
F	2	1	0
F	4	1	1
F	3	1	1
F	1	1	0
F	1	1	1
F	1	1	1
F	3	0	0
F	2	1	1
F	1	1	1
F	4	1	0
F	3	1	0
F	4	1	0
F	2	1	2
F	3	1	1
F	2	1	0
F	4	1	0
F	2	1	1
F	3	1	1
F	4	1	0
F	1	1	1
F	1	0	1
F	3	0	0
F	1	1	1
F	2	1	0
F	2	1	2
F	4	0	0
F	4	1	1
F	3	1	1
F	1	1	0
